# Supplementary material for: Robust inhibitory glycinergic transmission and the effect of bafilomycin, folimycin and EIPA: lessons from the auditory brainstem
Source: Front Cell Neurosci. 2025 Oct 15;19:1625868. doi: 10.3389/fncel.2025.1625868 (PMC12568497; doi:10.3389/fncel.2025.1625868)
Supplement: Supplementary file 1 [file Table_1.XLSX]

## Sheet: Tabelle1
				Ctrl:Bafi 10	Ctrl:Foli10	Ctrl:Bafi30	Ctrl:Foli30
			n.s.	43 of 46 93 %	39 of 39 100 %	7 of 46 15 %	1 of 39 3 %
			Significance	3 of 46 7 %	0 of 39 0 %	39 of 46 85 %	38 of 39 97 %
		Figure 3 and Supplementary Figure S3							Figure 4							Figure 5 and Supplementary Figure S4							Figure 6 and Supplementary Figure S4						Figure 7 (half-marathon)
			Parameter	Ctrl : Bafi10	Ctrl : Foli10	Ctrl : Bafi30	Ctrl : Foli30			Parameter	Ctrl : Bafi10	Ctrl : Foli10	Ctrl : Bafi30	Ctrl : Foli30			Parameter	Ctrl : Bafi10	Ctrl : Foli10	Ctrl : Bafi30	Ctrl : Foli30		Parameter	Ctrl : Bafi10	Ctrl : Foli10	Ctrl : Bafi30	Ctrl : Foli30		Parameter	Ctrl : Bafi10	Ctrl : Foli10	Ctrl : Bafi30	Ctrl : Foli30
			BL	100 : 89 n.s. Fig. 3A5	100 : 87 n.s. Suppl. Fig. S3A5	100 : 38 *** Fig. 3A5	100 : 49 ** Suppl. Fig. S3A5		10-Hz Chal	cumulative	100 : 82 n.s. Fig. 4A2	100 : 87 n.s.	100 : 32 *** Fig. 4A2	100 : 43 **		10-Hz Chal	FR	100 : 67 n.s. Fig. 5B5	100 : 63 n.s. Suppl. Fig. S4A4	100 : 73 n.s. Fig. 5B5	100 : 34 ** Suppl. Fig. S4A4		q BL	100 : 112 n.s.	100 : 106 n.s.	100 : 79 n.s. Fig.6C1	100 : 61 **		s50-60	100 : 69 n.s. Fig. 7A2	n. d.	100 : 33 * Fig. 7A2	n. d.
		10-Hz Chal	eIPSC1	100 : 91 n.s. Fig. 3B2	100 : 91 n.s. Suppl. Fig. S3B2	100 : 29 *** Fig. 3B2	100 : 49 ** Suppl. Fig. S3B2			TR	100 : 71 n.s. Fig. 4A3	100 : 87 n.s.	100 : 29 *** Fig. 4A3	100 : 43 ***		50-Hz Chal	FR	100 : 77 n.s. Fig. 5C5	100 : 87 n.s. Suppl. Fig. S4B4	100 : 87 * Fig. 5C5	100 : 39 ** Suppl. Fig. S4B4		q Recov 1	100 : 100 n.s.	100 : 113 n.s.	100 : 77 n.s. Fig. 6C2	100 : 69 *		s110-120	100 : 59 n.s. Fig. 7A2	n. d.	100 : 33 * Fig. 7A2	n. d.
			s0.9-1	100 : 86 n.s. Fig. 3B3	100 : 91 n.s. Suppl. Fig. S3B3	100 : 29 *** Fig. 3B3	100 : 47 ** Suppl. Fig. S3B3		50-Hz Chal	cumulative	100 : 83 n.s. Fig. 4B2	100 : 86 n.s.	100 : 32 *** Fig. 4B2	100 : 29 **		100-Hz Chal	FR	100 : 85 n.s. Fig. 5D5	100 : 82 n.s. Suppl. Fig. S4C4	100 : 66 * Fig. 5D5	100 : 42 ** Suppl. Fig. S4C4		q Recov 2	100 : 100 n.s.	100 : 99 n.s.	100:70 * Fig. 6C3	100 : 55 ***		s170-180	100 : 45 * Fig. 7A2	n. d.	100 : 30 * Fig. 7A2	n. d.
			s9-10	100 : 91 n.s. Fig. 3B4	100 : 86 n.s. Suppl. Fig. S3B4	100 : 29 *** Fig. 3B4	100 : 42 ** Suppl. Fig. S3B4			TR	100 : 88 n.s. Fig. 4B3	100 : 86 n.s.	100 : 35 *** Fig. 4B3	100 : 29 **		200-Hz Chal	FR	100 : 82 n.s. Fig. 5E5	100 : 78 n.s. Suppl. Fig. S4D4	100 : 70 n.s. Fig. 5E5	100 : 47 ** Suppl. Fig. S4D4		q Recov 3	100 : 96 n.s.	100 : 89 n.s.	100:73 * Fig. 6C4	100 : 52 ***		s230-240	100 : 49 * Fig. 7A2	n. d.	100 : 33 * Fig. 7A2	n. d.
			s50-60	100 : 85 n.s. Fig. 3B5	100 : 91 n.a. Suppl. Fig. S3B5	100 : 29 *** Fig. 3B5	100 : 43 ** Suppl. Fig. S3B5		100-Hz Chal	cumulative	100 : 82 n.s. Fig. 4B2	100 : 86 n.s.	100 : 33 *** Fig. 4C2	100 : 24 **									q Recov 4	100 : 93 n.s.	100 : 92 n.s.	100:74 n.s. Fig. 6C5	100 : 54 **		cumulative	100 : 66 n.s. Fig. 7B2	n. d.	100 : 33 * Fig. 7B2	n. d.
		50-Hz Chal	eIPSC1	100 : 81 n.s. Fig. 3C2	100 : 90 n.s. Suppl. Fig. S3C2	100 : 24 *** Fig. 3C2	100 : 44 ** Suppl. Fig. S3C2			TR	100 : 91 n.s. Fig. 4B3	100 : 89 n.s.	100 : 36 *** Fig. 4C3	100 : 23 **									q pooled	100 : 104 n.s. Fig. 6C3	100 : 96 n.s. Suppl. Fig. S4E3	100 : 77 * Fig. 6C3	100 : 54 ** Suppl. Fig. S4E3		TR	100 : 50 n.s. Fig. 7B3	n. d.	100 : 33 ** Fig. 7B3	n. d.
			s0.9-1	100 : 72 n.s. Fig. 3C3	100 : 90 n.s. Suppl. Fig. S3C3	100 : 22 *** Fig. 3C3	100 : 38 ** Suppl. Fig. S3C3		200-Hz Chal	cumulative	100 : 66 n.s. Fig. 4B2	100 : 74 n.s.	100 : 33 *** Fig. 4D2	100 : 19 ***									NRRP	100 : 90 n.s. Fig. 6D2	100 : 75 n.s. Suppl. Fig. S4E2	100 : 29 *** Fig. 6D2	100 : 45 *** Suppl. Fig. S4E2		FR	100 : 57 n.s. Fig. 7C4	n. d.	100 : 43 * Fig. 7C4	n. d.
			s9-10	100 : 87 ** Fig. 3C4	100 : 88 n.s. Suppl. Fig. S3C4	100 : 24 *** Fig. 3C4	100 : 34 *** Suppl. Fig. S3C4			TR	100 : 50 n.s. Fig. 4B3	100 : 111 n.s.	100 : 25 *** Fig. 4D3	100 : 18 ***									m	100 : 74 n.s. Fig. 6D3	100 : 87 n.s. Suppl. Fig. S4E4	100 : 45 * Fig. 6D3	100 : 69 * Suppl. Fig. S4E4
			s50-60	100 : 89 n.s. Fig. 3C5	100 : 92 n.a. Suppl. Fig. S3C5	100 : 25 ** Fig. 3C5	100 : 26 ** Suppl. Fig. S3C5		All 4 challenge periods pooled	cumulative	100 : 79 n.s. Fig. 4E2	100 : 84 n.s.	100 : 33 *** Fig. 4E2	100 : 28 **									Pv	100 : 109 n.s. Fig. 6D4	100 : 90 n.s. Suppl. Fig. S4E5	100 : 145 * Fig. 6D4	100 : 110 n.s. Suppl. Fig. S4E5
		100-Hz Chal	eIPSC1	100 : 80 n.s. Fig. 3D2	100 : 90 n.s. Suppl. Fig. S3D2	100 : 24 *** Fig. 3D2	100 : 36 *** Suppl. Fig. S3D2
			s0.9-1	100 : 77 n.s. Fig. 3D3	100 : 83 n.s. Suppl. Fig. S3D3	100 : 15 *** Fig. 3D3	100 : 37 *** Suppl. Fig. S3D3
			s9-10	100 : 77 n.s. Fig. 3D4	100 : 86 n.s. Suppl. Fig. S3D4	100 : 19 *** Fig. 3D4	100 : 25 *** Suppl. Fig. S3D4
			s50-60	100 : 78 n.s. Fig. 3D5	100 : 73 n.a. Suppl. Fig. S3D5	100 : 22 *** Fig. 3D5	100 : 18 * Suppl. Fig. S3D5
		200-Hz Chal	eIPSC1	100 : 80 n.s. Fig. 3E2	100 : 85 n.s. Suppl. Fig. S3E2	100 : 25 *** Fig. 3E2	100 : 34 ** Suppl. Fig. S3E2
			s0.9-1	100 : 79 n.s. Fig. 3E3	100 : 75 n.s. Suppl. Fig. S3E3	100 : 26 ** Fig. 3E3	100 : 20 *** Suppl. Fig. S3E3
			s9-10	100 : 60 n.s. Fig. 3E4	100 : 83 n.s. Suppl. Fig. S3E4	100 : 40 n.s. Fig. 3E4	100 : 17 ** Suppl. Fig. S3E4
			s50-60	100 : 67 n.s. Fig. 3E5	100 : 50 n.s. Suppl. Fig. S3E5	100 : 33 n.s. Fig. 3E5	100 : 25 *** Suppl. Fig. S3E5
			Significance	1 of 17	0 of 17	15 of 17	17 of 17			Significance	0 of 9	0 of 9	9 of 9	9 of 9			Significance	0 of 4	0 of 4	2 of 4	4 of 4		Significance	0 of 9	0 of 9	6 of 9	8 of 9		Significance	2 of 7	n. d.	7 of 7	n. d.
